# Supplementary material for: Abiotic Stress Tolerance in Foxtail Millet (Setaria italica L.): From Molecular Mechanisms to Climate-Resilient Breeding
Source: Plants (Basel). 2026 May 12;15(10):1474. doi: 10.3390/plants15101474 (PMC13210785; doi:10.3390/plants15101474)
Supplement: Supplementary file 1 [file plants-15-01474-s001.zip]

Archive with 1 entries (1 files):
- plants-4228993-supplementary.xlsx
