# Supplementary material for: Abiotic Stress Tolerance in Foxtail Millet (Setaria italica L.): From Molecular Mechanisms to Climate-Resilient Breeding
Source: Plants (Basel). 2026 May 12;15(10):1474. doi: 10.3390/plants15101474 (PMC13210785; doi:10.3390/plants15101474)
Supplement: Supplementary file 1 [file plants-15-01474-s001.zip › plants-4228993-supplementary.xlsx]

## Sheet: Sheet1
Supplementary Table 1. Proteins involved in signaling in foxtail millet under abiotic stress conditions
Proteins names	Functions	Regulatory way in abiotic stress	Reference
SiRLK35	Stress tolerance	Receptor-like kinases	Wang et al. (2017)
SiCBL4/5/10	Stress tolerance	Calcineurin B-like proteins (CBLs)	Pan et al. (2020)
Si0PK24/S0S2	Stress tolerance	Calcineurin B like protein interacting protein kinase	Zhao et al. (2013)
PP2C	Stress tolerance	Type-2C protein phosphatases	Zhang et al. (2017)
SnRK2.3, 4.1/4.2, 9, 10, 11	Stress tolerance	Sucrose non-fermenting 1-related protein kinases	Yan et al. 2020
SiPYL1, SIPYL4	Stress tolerance	Pyrabactin resistance 1-like (PYR/PYL)	Pan et al. (2020)
SiAREB1.	Stress tolerance	ABA-responsive element binding AREB type transcription factors	Zhao et al. (2019)
SiAREB2,SiARDP,	Stress tolerance	Brassinazole resistant 1	Duarte et a. (2019)
SiREM6	Stress tolerance	Pinformed	Zhang et al. (2021)
BZR1	Stress tolerance	Della proteins	Li et al. (2014)
PINDELLASiPT11-5	Stress tolerance	PTI1 (Pto-interacting 1) protein kinase	Yue et al. 2014
SiLOX7/11	Stress tolerance	Plant lipoxygenases (LOXs)	Zhao et al. (2021)
Y. Wang, Z. Li, J. Pan, Y. Li, Q. Wang, Y. Guan, W. Liu, Cloning and functional analysis of the SiRLK35 gene in Setaria italica L., Yi Chuan 39 (2017) 413–422.
J. Pan, Z. Li, S. Dai, H. Ding, Q. Wang, X. Li, G. Ding, P. Wang, Y. Guan, W. Liu, Integrative analyses of transcriptomics and metabolomics upon seed germination of foxtail millet in response to salinity, Sci. Rep. 10 (2020) 13660.
J. Zhao, A. Yu, G. Tian, Y. Du, E. Guo, X. Diao, Identification of CBL genes from Foxtail millet (Setaria italica [L.] Beauv.) and its expression under drought and salt stresses, Acta Agron. Sin. 39 (2013) 360 (in Chinese with English abstract).
Y. Zhang, J. Linghu, D. Wang, X.I. Liu, A. Yu, F. Li, J. Zhao, T. Zhao, Foxtail millet CBL4 (SiCBL4) interacts with SiCIPK24, modulates plant salt stress tolerance, Plant Mol. Biol. Rep. 35 (2017) 634–646.
J. Yan, L. Yang, Y.A. Liu, Y. Zhao, T. Han, X. Miao, A. Zhang, Calcineurin B-like protein 5 (SiCBL5) in Setaria italica enhances salt tolerance by regulating Na+ homeostasis, Crop J. 10 (2022) 234–242.
J. Zhao, A. Yu, Y. Du, G. Wang, Y. Li, G. Zhao, X. Wang, W. Zhang, K. Cheng, X. Liu, Z. Wang, Y. Wang, M. Prasad, Foxtail millet (Setaria italica (L.) P. Beauv) CIPKs are responsive to ABA and abiotic stresses, PLoS One 14 (2019) e0225091.
K.E. Duarte, W.R. de Souza, T.R. Santiago, B.L. Sampaio, A.P. Ribeiro, M.G. Cotta, B. da Cunha, P.R.R. Marraccini, A.K. Kobayashi, H.B.C. Molinari, Identification and characterization of core abscisic acid (ABA) signalling components and their gene expression profile in response to abiotic stresses in Setaria viridis, Sci. Rep. 9 (2019) 4028
L. Zhang, Y. Ren, Q. Xu, Y. Wan, S. Zhang, G. Yang, J. Huang, K. Yan, C. Zheng, C. Wu, SiCEP3, a C-terminally encoded peptide from Setaria italica, promotes ABA import and signaling, J. Exp. Bot. 72 (2021) 6260–6273.
C. Li, J. Yue, X. Wu, C. Xu, J. Yu, An ABA-responsive DRE-binding protein gene from Setaria italica, SiARDP, the target gene of SiAREB, plays a critical role under drought stress, J. Exp. Bot. 65 (2014) 5415–5427.
J. Yue, C. Li, Y. Liu, J. Yu, J.S. Zhang, A remorin gene SiREM6, the target gene of SiARDP, from foxtail millet (Setaria italica) promotes high salt tolerance in transgenic Arabidopsis, PLoS ONE 9 (2014) e100772.
Z. Zhao, S. Tang, W. Li, X. Yang, R. Wang, X. Diao, W. Tang, Overexpression of a BRASSINAZOLE RESISTANT 1 homolog attenuates drought tolerance by suppressing the expression of PLETHORA-LIKE 1 in Setaria italica, Crop J. 9 (2021) 1208–1213.
